# Supplementary material for: Multifunctional Interleukin-24 Resolves Neuroretina Autoimmunity via Diverse Mechanisms
Source: Int J Mol Sci. 2022 Oct 9;23(19):11988. doi: 10.3390/ijms231911988 (PMC9570500; doi:10.3390/ijms231911988)
Supplement: Supplementary file 1 [file ijms-23-11988-s001.zip]

Archive with 1 entries (1 files):
- ijms-1872326-supplementary.pdf
